# Supplementary material for: Microglia Negatively Regulate the Proliferation and Neuronal Differentiation of Neural Stem/Progenitor Cells Isolated from Poststroke Mouse Brains
Source: Cells. 2023 Aug 10;12(16):2040. doi: 10.3390/cells12162040 (PMC10453473; doi:10.3390/cells12162040)
Supplement: Supplementary file 1 [file cells-12-02040-s001.zip]

Archive with 1 entries (1 files):
- cells-2515549-supplementary.pdf
